# Supplementary material for: COL5A1 rs13946 Polymorphism and Anterior Cruciate Ligament Injury: Systematic Review and Meta-Analysis
Source: Int J Mol Sci. 2025 Jun 30;26(13):6340. doi: 10.3390/ijms26136340 (PMC12249684; doi:10.3390/ijms26136340)
Supplement: Supplementary file 1 [file ijms-26-06340-s001.zip]

Archive with 1 entries (1 files):
- ijms-3640116-supplementary.pdf
